# Supplementary material for: Concanavalin a Grafted Nanoemulsions for Nasal Delivery: Preliminary Studies with Fluorescently Labelled Formulations
Source: Materials (Basel). 2024 Oct 11;17(20):4959. doi: 10.3390/ma17204959 (PMC11509158; doi:10.3390/ma17204959)
Supplement: Supplementary file 1 [file materials-17-04959-s001.zip]

Archive with 1 entries (1 files):
- materials-3190737-supplementary.pdf
